# Supplementary material for: Ultra-Performance Liquid Chromatography and Mass Spectrometry Characterization, and Antioxidant, Protective, and Anti-Inflammatory Activity, of the Polyphenolic Fraction from Ocimum basilicum
Source: Molecules. 2024 Oct 25;29(21):5043. doi: 10.3390/molecules29215043 (PMC11547609; doi:10.3390/molecules29215043)
Supplement: Supplementary file 1 [file molecules-29-05043-s001.zip]

Archive with 1 entries (1 files):
- molecules-3272511-supplementary.pdf
